# Supplementary material for: Organophosphate Triesters and Their Transformation Products in Sediments of Mangrove Wetlands in the Beibu Gulf, South China Sea
Source: Molecules. 2024 Feb 5;29(3):736. doi: 10.3390/molecules29030736 (PMC10856239; doi:10.3390/molecules29030736)
Supplement: Supplementary file 1 [file molecules-29-00736-s001.zip]

Archive with 1 entries (1 files):
- molecules-2703822-supplementary.pdf
